# Supplementary material for: From Mutation to Prognosis: AI-HOPE-PI3K Enables Artificial Intelligence Agent-Driven Integration of PI3K Pathway Data in Colorectal Cancer Precision Medicine
Source: Int J Mol Sci. 2025 Jul 5;26(13):6487. doi: 10.3390/ijms26136487 (PMC12249626; doi:10.3390/ijms26136487)
Supplement: Supplementary file 1 [file ijms-26-06487-s001.zip]

Archive with 1 entries (1 files):
- ijms-3692214-supplementary.pdf
